# Supplementary material for: Protective Vaccination of Mice Against Blood-Stage Malaria Impacts Hepatic Expression of Genes Encoding Acute-Phase Proteins and IL-6 Family Members
Source: Int J Mol Sci. 2025 Mar 29;26(7):3173. doi: 10.3390/ijms26073173 (PMC11989154; doi:10.3390/ijms26073173)
Supplement: Supplementary file 1 [file ijms-26-03173-s001.zip]

Archive with 1 entries (1 files):
- ijms-3508991-supplementary.pdf
